# Supplementary material for: The distal nephron biomarkers associate with diabetic kidney disease progression
Source: JCI Insight. 2025 Jun 23;10(12):e186836. doi: 10.1172/jci.insight.186836 (PMC12220953; doi:10.1172/jci.insight.186836)
Supplement: Supporting data values [file jciinsight-10-186836-s116.xlsx]

## Sheet: Figure 1
Urine Biomarker	Time	Transformation	n	Mean	SD	Min	2.5th percentile	10th percentile	25th percentile	Median	75th percentile	90th percentile	97.5th percentile	Max
UMOD (pg/ml)	Baseline	None	1116	4.74776e+07	5.05327e+07	45430.1	4.21938e+06	9.12391e+06	1.6293e+07	3.27486e+07	5.82831e+07	1.00215e+08	1.87073e+08	396396633
	Baseline	Log2	1116	24.8875	1.39398	15.4714	22.0086	23.1212	23.9577	24.9649	25.7966	26.5785	27.479	28.5624
EGF (pg/mL)	Baseline	None	1116	957.496	372.908	18.58	405.71	554.67	710.67	919.21	1144.76	1383.77	1710.32	5038.07
	Baseline	Log2	1116	9.80168	0.560034	4.21568	8.66431	9.11549	9.47304	9.84425	10.1608	10.4344	10.7401	12.2987

## Sheet: Figure 2
Urine Biomarker	Time	Transformation	n	Mean	SD	Min	2.5th percentile	10th percentile	25th percentile	Median	75th percentile	90th percentile	97.5th percentile	Max
UMOD (pg/ml)	12M	None	682	3.62056e+07	3.27581e+07	48885.7	3.65025e+06	7.64775e+06	1.40506e+07	2.63204e+07	4.72151e+07	7.84243e+07	1.25441e+08	2.26685e+08
	12M	Log2	682	24.5689	1.3379	15.5771	21.7996	22.8666	23.7441	24.6497	25.4927	26.2248	26.9024	27.7561
EGF (pg/mL)	12M	None	683	910.697	365.62	4.1	345.83	498.87	653.14	882.85	1119.06	1344.42	1758.11	4126.31
	12M	Log2	683	9.71007	0.65109	2.03562	8.43392	8.96252	9.35125	9.78602	10.1281	10.3928	10.7798	12.0106

## Sheet: Suppl Figure S1
Variable	Time	Transformation	n	Mean	SD	Min	2.5th percentile	10th percentile	25th percentile	Median	75th percentile	90th percentile	97.5th percentile	Max
Urine UMOD (pg/ml)	Baseline	None	1116	4.74776e+07	5.05327e+07	45430.1	4.21938e+06	9.12391e+06	1.6293e+07	3.27486e+07	5.82831e+07	1.00215e+08	1.87073e+08	396396633
	Baseline	Log2	1116	24.8875	1.39398	15.4714	22.0086	23.1212	23.9577	24.9649	25.7966	26.5785	27.479	28.5624
Urine EGF (pg/mL)	Baseline	None	1116	957.496	372.908	18.58	405.71	554.67	710.67	919.21	1144.76	1383.77	1710.32	5038.07
	Baseline	Log2	1116	9.80168	0.560034	4.21568	8.66431	9.11549	9.47304	9.84425	10.1608	10.4344	10.7401	12.2987
eGFR (mL/min/1.73 m2)	Baseline	None	1116	56.203	18.9334	23	29	34	41.5	53	68	83	99	128
Urine ACR (mg/g)	Baseline	None	1116	1421.56	1563.81	11	115	236	423	840	1781.5	3420	5936	13524
